# Supplementary material for: Accelerated seed dispersal along linear disturbances in the Canadian oil sands region
Source: Sci Rep. 2018 Mar 19;8:4828. doi: 10.1038/s41598-018-22678-y (PMC5859175; doi:10.1038/s41598-018-22678-y)
Supplement: Supplementary file 2 — Supporting Information [file 41598_2018_22678_MOESM2_ESM.xlsx]

## Sheet: Plots
PlotNUm	Plot ID	Declination	Year	Month	Day	location	UTM	Easting	Northing	Observer	Line Type	Treatment	Seismic line direction	Width (m)	Transect bearing	length_hours	wind speed (km/h)	Wind Direction	Dominante tree
1	S1	17	2015	November	4	Boyle	12U	383779	6038112	CW	2D	1	N-S	7.5	0	7.31667	2.1	S	Sw
1	C1	17	2015	November	4	Boyle	12U	383801	6038111	CW	Control	0	NONE	NONE	0	7.9	5.3	S	Sw
2	S2	17	2015	November	4	Boyle	12U	383783	6038225	CW	2D	1	N-S	6	0	8.2	10.3	S	Sw
2	C2	17	2015	November	4	Boyle	12U	383803	6038224	CW	Control	0	NONE	NONE	0	8.43333	0.7	S	Sw
3	S3	17	2015	November	4	Boyle	12U	383788	6038327	CW	2D	1	N-S	5.3	0	8.65	5.3	S	Sw
3	C3	17	2015	November	4	Boyle	12U	383806	6038342	CW	Control	0	NONE	NONE	0	17.6333	0.4	SE	Sw/Pj
4	S4	17	2015	November	4	Boyle	12U	383788	6038432	CW	2D	1	N-S	8	0	17.7667	5.6	S	Sw/Pj
4	C4	17	2015	November	4	Boyle	12U	383810	6038431	CW	Control	0	NONE	NONE	0	18.1833	0.9	S	Sw/Pj
5	S5	17	2015	November	12	Boyle	12U	383781	6038167	CW	2D	1	N-S	7.5	0	4.33333	6.9	S	Sw
5	C5	17	2015	November	12	Boyle	12U	383791	6038164	CW	Control	0	NONE	NONE	0	4.71667	0.2	S	Sw
6	S6	17	2015	November	12	Boyle	12U	383789	6038239	CW	2D	1	N-S	6	0	4.63333	14.4	S	Sw
6	C6	17	2015	November	12	Boyle	12U	383798	6038231	CW	Control	0	NONE	NONE	0	4.95	0.2	S	Sw
7	S7	17	2015	November	12	Boyle	12U	383789	6038334	CW	2D	1	N-S	5.3	0	14.3333	5.9	S	Sw
7	C7	17	2015	November	12	Boyle	12U	383635	6038198	CW	Control	0	NONE	NONE	0	14.8667	0.4	S	Sw
8	S8	17	2015	November	15	Boyle	12U	383635	6038198	CW	2D	1	E-W	5.5	270	1.66667	4.6	NE	Sw
8	C8	17	2015	November	15	Boyle	12U	383633	6038190	CW	Control	0	NONE	NONE	270	2.35	1.8	E	Sw
9	S9	17	2015	November	15	Boyle	12U	383687	6038202	CW	2D	1	E-W	5.5	270	0.916667	3.8	E	Sw
9	C9	17	2015	November	15	Boyle	12U	383682	6038201	CW	Control	0	NONE	NONE	270	2.28333	1	E	Sw
10	S10	17	2015	November	15	Boyle	12U	383751	6038199	CW	2D	1	E-W	5.5	270	0.85	10.1	E	Sw
10	C10	17	2015	November	15	Boyle	12U	383749	6038190	CW	Control	0	NONE	NONE	270	2.33333	0.2	E	Sw
11	S11	17	2015	November	16	Boyle	12U	383837	6038202	CW	2D	1	E-W	5.5	90	0.0333333	13.7	SWW	Sw
11	C11	17	2015	November	16	Boyle	12U	383850	6038191	CW	Control	0	NONE	NONE	90	0.0833333	1.2	SWW	Sw
12	S12	17	2015	November	16	Boyle	12U	383635	6038198	CW	2D	1	E-W	5.5	90	0.05	9.3	SWW	Sw
12	C12	17	2015	November	16	Boyle	12U	383635	6038198	CW	Control	0	NONE	NONE	90	0.05	0.8	NWW	Sw

## Sheet: Dispersal
PlotNum	Plot ID	Distance	distance_midpoint	Down Count	Typha
1	S1	0-0.5	0.25	54	16
1	S1	0.5-1	0.75	50	35
1	S1	1-1.5	1.25	54	51
1	S1	1.5-2	1.75	41	38
1	S1	2-2.5	2.25	49	27
1	S1	2.5-3	2.75	22	18
1	S1	3-3.5	3.25	52	8
1	S1	3.5-4	3.75	96	6
1	S1	4-4.5	4.25	117	6
1	S1	4.5-5	4.75	57	6
1	S1	5-6	5.5	99	4
1	S1	6-7	6.5	37	5
1	S1	7-8	7.5	40	4
1	S1	8-9	8.5	26	3
1	S1	9-10	9.5	14	1
1	S1	10-11	10.5	7	0
1	S1	11-12	11.5	3	0
1	S1	12-13	12.5	1	0
1	S1	13-14	13.5	0	0
1	S1	14-15	14.5	0	0
1	S1	15-16	15.5	2	0
1	S1	16-17	16.5	0	0
1	S1	17-18	17.5	0	0
1	S1	18-19	18.5	0	0
1	S1	19-20	19.5	0	0
1	S1	20-21	20.5	0	0
1	S1	21-22	21.5	0	0
1	S1	22-23	22.5	0	0
1	S1	23-24	23.5	0	0
1	S1	24-25	24.5	0	0
1	C1	0-0.5	0.25	147	66
1	C1	0.5-1	0.75	191	35
1	C1	1-1.5	1.25	238	32
1	C1	1.5-2	1.75	295	7
1	C1	2-2.5	2.25	183	5
1	C1	2.5-3	2.75	86	1
1	C1	3-3.5	3.25	24	0
1	C1	3.5-4	3.75	21	0
1	C1	4-4.5	4.25	17	0
1	C1	4.5-5	4.75	7	0
1	C1	5-6	5.5	2	0
1	C1	6-7	6.5	0	0
1	C1	7-8	7.5	0	0
1	C1	8-9	8.5	0	0
1	C1	9-10	9.5	0	0
1	C1	10-11	10.5	0	0
1	C1	11-12	11.5	0	0
1	C1	12-13	12.5	0	0
1	C1	13-14	13.5	0	0
1	C1	14-15	14.5	0	0
1	C1	15-16	15.5	0	0
1	C1	16-17	16.5	0	0
1	C1	17-18	17.5	0	0
1	C1	18-19	18.5	0	0
1	C1	19-20	19.5	0	0
1	C1	20-21	20.5	0	0
1	C1	21-22	21.5	0	0
1	C1	22-23	22.5	0	0
1	C1	23-24	23.5	0	0
1	C1	24-25	24.5	0	0
2	S2	0-0.5	0.25	0	5
2	S2	0.5-1	0.75	44	40
2	S2	1-1.5	1.25	121	33
2	S2	1.5-2	1.75	141	27
2	S2	2-2.5	2.25	113	11
2	S2	2.5-3	2.75	54	28
2	S2	3-3.5	3.25	67	16
2	S2	3.5-4	3.75	115	14
2	S2	4-4.5	4.25	83	19
2	S2	4.5-5	4.75	116	19
2	S2	5-6	5.5	137	16
2	S2	6-7	6.5	96	14
2	S2	7-8	7.5	61	13
2	S2	8-9	8.5	39	7
2	S2	9-10	9.5	12	5
2	S2	10-11	10.5	7	2
2	S2	11-12	11.5	9	3
2	S2	12-13	12.5	2	3
2	S2	13-14	13.5	0	1
2	S2	14-15	14.5	1	1
2	S2	15-16	15.5	0	0
2	S2	16-17	16.5	2	2
2	S2	17-18	17.5	0	0
2	S2	18-19	18.5	1	0
2	S2	19-20	19.5	1	0
2	S2	20-21	20.5	0	0
2	S2	21-22	21.5	1	0
2	S2	22-23	22.5	0	0
2	S2	23-24	23.5	0	0
2	S2	24-25	24.5	0	0
2	C2	0-0.5	0.25	435	60
2	C2	0.5-1	0.75	156	87
2	C2	1-1.5	1.25	8	6
2	C2	1.5-2	1.75	1	1
2	C2	2-2.5	2.25	0	0
2	C2	2.5-3	2.75	0	0
2	C2	3-3.5	3.25	0	0
2	C2	3.5-4	3.75	0	0
2	C2	4-4.5	4.25	0	0
2	C2	4.5-5	4.75	0	0
2	C2	5-6	5.5	0	0
2	C2	6-7	6.5	0	0
2	C2	7-8	7.5	0	0
2	C2	8-9	8.5	0	0
2	C2	9-10	9.5	0	0
2	C2	10-11	10.5	0	0
2	C2	11-12	11.5	0	0
2	C2	12-13	12.5	0	0
2	C2	13-14	13.5	0	0
2	C2	14-15	14.5	0	0
2	C2	15-16	15.5	0	0
2	C2	16-17	16.5	0	0
2	C2	17-18	17.5	0	0
2	C2	18-19	18.5	0	0
2	C2	19-20	19.5	0	0
2	C2	20-21	20.5	0	0
2	C2	21-22	21.5	0	0
2	C2	22-23	22.5	0	0
2	C2	23-24	23.5	0	0
2	C2	24-25	24.5	0	0
3	S3	0-0.5	0.25	186	34
3	S3	0.5-1	0.75	319	45
3	S3	1-1.5	1.25	203	61
3	S3	1.5-2	1.75	180	57
3	S3	2-2.5	2.25	132	7
3	S3	2.5-3	2.75	110	1
3	S3	3-3.5	3.25	77	8
3	S3	3.5-4	3.75	57	2
3	S3	4-4.5	4.25	83	1
3	S3	4.5-5	4.75	74	0
3	S3	5-6	5.5	91	1
3	S3	6-7	6.5	65	0
3	S3	7-8	7.5	21	0
3	S3	8-9	8.5	25	0
3	S3	9-10	9.5	13	0
3	S3	10-11	10.5	3	0
3	S3	11-12	11.5	3	0
3	S3	12-13	12.5	1	0
3	S3	13-14	13.5	0	0
3	S3	14-15	14.5	0	0
3	S3	15-16	15.5	0	0
3	S3	16-17	16.5	0	0
3	S3	17-18	17.5	0	0
3	S3	18-19	18.5	0	0
3	S3	19-20	19.5	0	0
3	S3	20-21	20.5	0	0
3	S3	21-22	21.5	0	0
3	S3	22-23	22.5	0	0
3	S3	23-24	23.5	0	0
3	S3	24-25	24.5	0	0
3	C3	0-0.5	0.25	141	0
3	C3	0.5-1	0.75	168	1
3	C3	1-1.5	1.25	105	5
3	C3	1.5-2	1.75	57	3
3	C3	2-2.5	2.25	41	1
3	C3	2.5-3	2.75	10	0
3	C3	3-3.5	3.25	3	0
3	C3	3.5-4	3.75	1	0
3	C3	4-4.5	4.25	0	0
3	C3	4.5-5	4.75	0	0
3	C3	5-6	5.5	0	0
3	C3	6-7	6.5	0	0
3	C3	7-8	7.5	0	0
3	C3	8-9	8.5	0	0
3	C3	9-10	9.5	0	0
3	C3	10-11	10.5	0	0
3	C3	11-12	11.5	0	0
3	C3	12-13	12.5	0	0
3	C3	13-14	13.5	0	0
3	C3	14-15	14.5	0	0
3	C3	15-16	15.5	0	0
3	C3	16-17	16.5	0	0
3	C3	17-18	17.5	0	0
3	C3	18-19	18.5	0	0
3	C3	19-20	19.5	0	0
3	C3	20-21	20.5	0	0
3	C3	21-22	21.5	0	0
3	C3	22-23	22.5	0	0
3	C3	23-24	23.5	0	0
3	C3	24-25	24.5	0	0
4	S4	0-0.5	0.25	20	5
4	S4	0.5-1	0.75	198	30
4	S4	1-1.5	1.25	149	38
4	S4	1.5-2	1.75	249	52
4	S4	2-2.5	2.25	216	55
4	S4	2.5-3	2.75	165	13
4	S4	3-3.5	3.25	240	15
4	S4	3.5-4	3.75	159	41
4	S4	4-4.5	4.25	92	16
4	S4	4.5-5	4.75	107	13
4	S4	5-6	5.5	148	11
4	S4	6-7	6.5	78	5
4	S4	7-8	7.5	60	3
4	S4	8-9	8.5	41	1
4	S4	9-10	9.5	33	0
4	S4	10-11	10.5	26	2
4	S4	11-12	11.5	10	2
4	S4	12-13	12.5	9	1
4	S4	13-14	13.5	4	0
4	S4	14-15	14.5	4	1
4	S4	15-16	15.5	5	0
4	S4	16-17	16.5	3	2
4	S4	17-18	17.5	1	0
4	S4	18-19	18.5	5	0
4	S4	19-20	19.5	6	0
4	S4	20-21	20.5	3	0
4	S4	21-22	21.5	4	0
4	S4	22-23	22.5	2	0
4	S4	23-24	23.5	2	0
4	S4	24-25	24.5	0	0
4	C4	0-0.5	0.25	454	147
4	C4	0.5-1	0.75	360	97
4	C4	1-1.5	1.25	262	12
4	C4	1.5-2	1.75	105	1
4	C4	2-2.5	2.25	25	0
4	C4	2.5-3	2.75	4	0
4	C4	3-3.5	3.25	0	0
4	C4	3.5-4	3.75	0	0
4	C4	4-4.5	4.25	0	0
4	C4	4.5-5	4.75	0	0
4	C4	5-6	5.5	0	0
4	C4	6-7	6.5	0	0
4	C4	7-8	7.5	0	0
4	C4	8-9	8.5	0	0
4	C4	9-10	9.5	0	0
4	C4	10-11	10.5	0	0
4	C4	11-12	11.5	0	0
4	C4	12-13	12.5	0	0
4	C4	13-14	13.5	0	0
4	C4	14-15	14.5	0	0
4	C4	15-16	15.5	0	0
4	C4	16-17	16.5	0	0
4	C4	17-18	17.5	0	0
4	C4	18-19	18.5	0	0
4	C4	19-20	19.5	0	0
4	C4	20-21	20.5	0	0
4	C4	21-22	21.5	0	0
4	C4	22-23	22.5	0	0
4	C4	23-24	23.5	0	0
4	C4	24-25	24.5	0	0
5	S5	0-0.5	0.25	188	14
5	S5	0.5-1	0.75	225	20
5	S5	1-1.5	1.25	85	44
5	S5	1.5-2	1.75	23	85
5	S5	2-2.5	2.25	17	36
5	S5	2.5-3	2.75	13	18
5	S5	3-3.5	3.25	8	1
5	S5	3.5-4	3.75	24	3
5	S5	4-4.5	4.25	11	3
5	S5	4.5-5	4.75	1	3
5	S5	5-6	5.5	0	0
5	S5	6-7	6.5	0	4
5	S5	7-8	7.5	0	0
5	S5	8-9	8.5	0	0
5	S5	9-10	9.5	0	0
5	S5	10-11	10.5	0	0
5	S5	11-12	11.5	0	0
5	S5	12-13	12.5	0	0
5	S5	13-14	13.5	0	0
5	S5	14-15	14.5	0	0
5	S5	15-16	15.5	0	0
5	S5	16-17	16.5	0	0
5	S5	17-18	17.5	0	0
5	S5	18-19	18.5	0	0
5	S5	19-20	19.5	0	0
5	S5	20-21	20.5	0	0
5	S5	21-22	21.5	0	0
5	S5	22-23	22.5	0	0
5	S5	23-24	23.5	0	0
5	S5	24-25	24.5	0	0
5	C5	0-0.5	0.25	155	163
5	C5	0.5-1	0.75	386	79
5	C5	1-1.5	1.25	207	5
5	C5	1.5-2	1.75	49	2
5	C5	2-2.5	2.25	8	0
5	C5	2.5-3	2.75	2	0
5	C5	3-3.5	3.25	0	0
5	C5	3.5-4	3.75	0	0
5	C5	4-4.5	4.25	0	0
5	C5	4.5-5	4.75	0	0
5	C5	5-6	5.5	0	0
5	C5	6-7	6.5	0	0
5	C5	7-8	7.5	0	0
5	C5	8-9	8.5	0	0
5	C5	9-10	9.5	0	0
5	C5	10-11	10.5	0	0
5	C5	11-12	11.5	0	0
5	C5	12-13	12.5	0	0
5	C5	13-14	13.5	0	0
5	C5	14-15	14.5	0	0
5	C5	15-16	15.5	0	0
5	C5	16-17	16.5	0	0
5	C5	17-18	17.5	0	0
5	C5	18-19	18.5	0	0
5	C5	19-20	19.5	0	0
5	C5	20-21	20.5	0	0
5	C5	21-22	21.5	0	0
5	C5	22-23	22.5	0	0
5	C5	23-24	23.5	0	0
5	C5	24-25	24.5	0	0
6	S6	0-0.5	0.25	22	7
6	S6	0.5-1	0.75	148	91
6	S6	1-1.5	1.25	178	66
6	S6	1.5-2	1.75	116	36
6	S6	2-2.5	2.25	116	33
6	S6	2.5-3	2.75	78	7
6	S6	3-3.5	3.25	50	2
6	S6	3.5-4	3.75	40	0
6	S6	4-4.5	4.25	17	0
6	S6	4.5-5	4.75	14	0
6	S6	5-6	5.5	20	0
6	S6	6-7	6.5	3	0
6	S6	7-8	7.5	2	0
6	S6	8-9	8.5	0	0
6	S6	9-10	9.5	0	0
6	S6	10-11	10.5	0	0
6	S6	11-12	11.5	0	0
6	S6	12-13	12.5	0	0
6	S6	13-14	13.5	0	0
6	S6	14-15	14.5	2	0
6	S6	15-16	15.5	1	0
6	S6	16-17	16.5	0	0
6	S6	17-18	17.5	0	0
6	S6	18-19	18.5	0	0
6	S6	19-20	19.5	0	0
6	S6	20-21	20.5	0	0
6	S6	21-22	21.5	0	0
6	S6	22-23	22.5	0	0
6	S6	23-24	23.5	0	0
6	S6	24-25	24.5	0	0
6	C6	0-0.5	0.25	132	40
6	C6	0.5-1	0.75	308	75
6	C6	1-1.5	1.25	11	22
6	C6	1.5-2	1.75	1	1
6	C6	2-2.5	2.25	0	0
6	C6	2.5-3	2.75	0	0
6	C6	3-3.5	3.25	0	0
6	C6	3.5-4	3.75	0	0
6	C6	4-4.5	4.25	0	0
6	C6	4.5-5	4.75	0	0
6	C6	5-6	5.5	0	0
6	C6	6-7	6.5	0	0
6	C6	7-8	7.5	0	0
6	C6	8-9	8.5	0	0
6	C6	9-10	9.5	0	0
6	C6	10-11	10.5	0	0
6	C6	11-12	11.5	0	0
6	C6	12-13	12.5	0	0
6	C6	13-14	13.5	0	0
6	C6	14-15	14.5	0	0
6	C6	15-16	15.5	0	0
6	C6	16-17	16.5	0	0
6	C6	17-18	17.5	0	0
6	C6	18-19	18.5	0	0
6	C6	19-20	19.5	0	0
6	C6	20-21	20.5	0	0
6	C6	21-22	21.5	0	0
6	C6	22-23	22.5	0	0
6	C6	23-24	23.5	0	0
6	C6	24-25	24.5	0	0
7	S7	0-0.5	0.25	117	27
7	S7	0.5-1	0.75	345	230
7	S7	1-1.5	1.25	328	180
7	S7	1.5-2	1.75	244	81
7	S7	2-2.5	2.25	205	9
7	S7	2.5-3	2.75	94	3
7	S7	3-3.5	3.25	66	1
7	S7	3.5-4	3.75	51	0
7	S7	4-4.5	4.25	46	0
7	S7	4.5-5	4.75	44	0
7	S7	5-6	5.5	34	0
7	S7	6-7	6.5	18	0
7	S7	7-8	7.5	11	0
7	S7	8-9	8.5	1	0
7	S7	9-10	9.5	2	0
7	S7	10-11	10.5	0	0
7	S7	11-12	11.5	0	0
7	S7	12-13	12.5	0	0
7	S7	13-14	13.5	0	0
7	S7	14-15	14.5	0	0
7	S7	15-16	15.5	0	0
7	S7	16-17	16.5	0	0
7	S7	17-18	17.5	0	0
7	S7	18-19	18.5	0	0
7	S7	19-20	19.5	0	0
7	S7	20-21	20.5	0	0
7	S7	21-22	21.5	0	0
7	S7	22-23	22.5	0	0
7	S7	23-24	23.5	0	0
7	S7	24-25	24.5	0	0
7	C7	0-0.5	0.25	126	224
7	C7	0.5-1	0.75	222	14
7	C7	1-1.5	1.25	4	0
7	C7	1.5-2	1.75	3	0
7	C7	2-2.5	2.25	0	0
7	C7	2.5-3	2.75	0	0
7	C7	3-3.5	3.25	0	0
7	C7	3.5-4	3.75	0	0
7	C7	4-4.5	4.25	0	0
7	C7	4.5-5	4.75	0	0
7	C7	5-6	5.5	0	0
7	C7	6-7	6.5	0	0
7	C7	7-8	7.5	0	0
7	C7	8-9	8.5	0	0
7	C7	9-10	9.5	0	0
7	C7	10-11	10.5	0	0
7	C7	11-12	11.5	0	0
7	C7	12-13	12.5	0	0
7	C7	13-14	13.5	0	0
7	C7	14-15	14.5	0	0
7	C7	15-16	15.5	0	0
7	C7	16-17	16.5	0	0
7	C7	17-18	17.5	0	0
7	C7	18-19	18.5	0	0
7	C7	19-20	19.5	0	0
7	C7	20-21	20.5	0	0
7	C7	21-22	21.5	0	0
7	C7	22-23	22.5	0	0
7	C7	23-24	23.5	0	0
7	C7	24-25	24.5	0	0
8	S8	0-0.5	0.25	55	161
8	S8	0.5-1	0.75	236	210
8	S8	1-1.5	1.25	102	123
8	S8	1.5-2	1.75	43	53
8	S8	2-2.5	2.25	81	43
8	S8	2.5-3	2.75	8	37
8	S8	3-3.5	3.25	12	26
8	S8	3.5-4	3.75	0	15
8	S8	4-4.5	4.25	0	15
8	S8	4.5-5	4.75	0	5
8	S8	5-6	5.5	0	6
8	S8	6-7	6.5	0	0
8	S8	7-8	7.5	0	4
8	S8	8-9	8.5	0	0
8	S8	9-10	9.5	0	1
8	S8	10-11	10.5	0	0
8	S8	11-12	11.5	0	0
8	S8	12-13	12.5	0	0
8	S8	13-14	13.5	0	0
8	S8	14-15	14.5	0	0
8	S8	15-16	15.5	0	0
8	S8	16-17	16.5	0	0
8	S8	17-18	17.5	0	0
8	S8	18-19	18.5	0	0
8	S8	19-20	19.5	0	0
8	S8	20-21	20.5	0	0
8	S8	21-22	21.5	0	0
8	S8	22-23	22.5	0	0
8	S8	23-24	23.5	0	0
8	S8	24-25	24.5	0	0
8	C8	0-0.5	0.25	458	290
8	C8	0.5-1	0.75	94	80
8	C8	1-1.5	1.25	39	2
8	C8	1.5-2	1.75	0	0
8	C8	2-2.5	2.25	0	0
8	C8	2.5-3	2.75	0	0
8	C8	3-3.5	3.25	0	0
8	C8	3.5-4	3.75	0	0
8	C8	4-4.5	4.25	0	0
8	C8	4.5-5	4.75	0	0
8	C8	5-6	5.5	0	0
8	C8	6-7	6.5	0	0
8	C8	7-8	7.5	0	0
8	C8	8-9	8.5	0	0
8	C8	9-10	9.5	0	0
8	C8	10-11	10.5	0	0
8	C8	11-12	11.5	0	0
8	C8	12-13	12.5	0	0
8	C8	13-14	13.5	0	0
8	C8	14-15	14.5	0	0
8	C8	15-16	15.5	0	0
8	C8	16-17	16.5	0	0
8	C8	17-18	17.5	0	0
8	C8	18-19	18.5	0	0
8	C8	19-20	19.5	0	0
8	C8	20-21	20.5	0	0
8	C8	21-22	21.5	0	0
8	C8	22-23	22.5	0	0
8	C8	23-24	23.5	0	0
8	C8	24-25	24.5	0	0
9	S9	0-0.5	0.25	243	31
9	S9	0.5-1	0.75	399	151
9	S9	1-1.5	1.25	355	106
9	S9	1.5-2	1.75	250	160
9	S9	2-2.5	2.25	324	161
9	S9	2.5-3	2.75	122	100
9	S9	3-3.5	3.25	56	24
9	S9	3.5-4	3.75	28	10
9	S9	4-4.5	4.25	19	24
9	S9	4.5-5	4.75	2	9
9	S9	5-6	5.5	1	12
9	S9	6-7	6.5	0	2
9	S9	7-8	7.5	0	13
9	S9	8-9	8.5	0	0
9	S9	9-10	9.5	0	0
9	S9	10-11	10.5	0	0
9	S9	11-12	11.5	0	0
9	S9	12-13	12.5	0	0
9	S9	13-14	13.5	0	0
9	S9	14-15	14.5	0	0
9	S9	15-16	15.5	0	0
9	S9	16-17	16.5	0	0
9	S9	17-18	17.5	0	0
9	S9	18-19	18.5	0	0
9	S9	19-20	19.5	0	0
9	S9	20-21	20.5	0	0
9	S9	21-22	21.5	0	0
9	S9	22-23	22.5	0	0
9	S9	23-24	23.5	0	0
9	S9	24-25	24.5	0	0
9	C9	0-0.5	0.25	339	180
9	C9	0.5-1	0.75	79	140
9	C9	1-1.5	1.25	88	12
9	C9	1.5-2	1.75	24	0
9	C9	2-2.5	2.25	0	0
9	C9	2.5-3	2.75	0	0
9	C9	3-3.5	3.25	0	0
9	C9	3.5-4	3.75	0	0
9	C9	4-4.5	4.25	0	0
9	C9	4.5-5	4.75	0	0
9	C9	5-6	5.5	0	0
9	C9	6-7	6.5	0	0
9	C9	7-8	7.5	0	0
9	C9	8-9	8.5	0	0
9	C9	9-10	9.5	0	0
9	C9	10-11	10.5	0	0
9	C9	11-12	11.5	0	0
9	C9	12-13	12.5	0	0
9	C9	13-14	13.5	0	0
9	C9	14-15	14.5	0	0
9	C9	15-16	15.5	0	0
9	C9	16-17	16.5	0	0
9	C9	17-18	17.5	0	0
9	C9	18-19	18.5	0	0
9	C9	19-20	19.5	0	0
9	C9	20-21	20.5	0	0
9	C9	21-22	21.5	0	0
9	C9	22-23	22.5	0	0
9	C9	23-24	23.5	0	0
9	C9	24-25	24.5	0	0
10	S10	0-0.5	0.25	289	52
10	S10	0.5-1	0.75	417	118
10	S10	1-1.5	1.25	299	141
10	S10	1.5-2	1.75	137	138
10	S10	2-2.5	2.25	173	112
10	S10	2.5-3	2.75	161	47
10	S10	3-3.5	3.25	67	30
10	S10	3.5-4	3.75	69	20
10	S10	4-4.5	4.25	55	21
10	S10	4.5-5	4.75	52	20
10	S10	5-6	5.5	9	1
10	S10	6-7	6.5	14	0
10	S10	7-8	7.5	2	0
10	S10	8-9	8.5	0	0
10	S10	9-10	9.5	0	0
10	S10	10-11	10.5	0	0
10	S10	11-12	11.5	0	0
10	S10	12-13	12.5	0	0
10	S10	13-14	13.5	0	0
10	S10	14-15	14.5	0	0
10	S10	15-16	15.5	0	0
10	S10	16-17	16.5	0	0
10	S10	17-18	17.5	0	0
10	S10	18-19	18.5	0	0
10	S10	19-20	19.5	0	0
10	S10	20-21	20.5	0	0
10	S10	21-22	21.5	0	0
10	S10	22-23	22.5	0	0
10	S10	23-24	23.5	0	0
10	S10	24-25	24.5	0	0
10	C10	0-0.5	0.25	467	232
10	C10	0.5-1	0.75	424	213
10	C10	1-1.5	1.25	54	96
10	C10	1.5-2	1.75	6	22
10	C10	2-2.5	2.25	0	16
10	C10	2.5-3	2.75	0	0
10	C10	3-3.5	3.25	0	0
10	C10	3.5-4	3.75	0	0
10	C10	4-4.5	4.25	0	0
10	C10	4.5-5	4.75	0	0
10	C10	5-6	5.5	0	0
10	C10	6-7	6.5	0	0
10	C10	7-8	7.5	0	0
10	C10	8-9	8.5	0	0
10	C10	9-10	9.5	0	0
10	C10	10-11	10.5	0	0
10	C10	11-12	11.5	0	0
10	C10	12-13	12.5	0	0
10	C10	13-14	13.5	0	0
10	C10	14-15	14.5	0	0
10	C10	15-16	15.5	0	0
10	C10	16-17	16.5	0	0
10	C10	17-18	17.5	0	0
10	C10	18-19	18.5	0	0
10	C10	19-20	19.5	0	0
10	C10	20-21	20.5	0	0
10	C10	21-22	21.5	0	0
10	C10	22-23	22.5	0	0
10	C10	23-24	23.5	0	0
10	C10	24-25	24.5	0	0
11	S11	0-0.5	0.25	0	91
11	S11	0.5-1	0.75	67	19
11	S11	1-1.5	1.25	103	35
11	S11	1.5-2	1.75	138	61
11	S11	2-2.5	2.25	93	8
11	S11	2.5-3	2.75	110	6
11	S11	3-3.5	3.25	124	12
11	S11	3.5-4	3.75	66	4
11	S11	4-4.5	4.25	58	1
11	S11	4.5-5	4.75	88	2
11	S11	5-6	5.5	123	2
11	S11	6-7	6.5	73	2
11	S11	7-8	7.5	20	0
11	S11	8-9	8.5	12	0
11	S11	9-10	9.5	10	0
11	S11	10-11	10.5	5	0
11	S11	11-12	11.5	2	0
11	S11	12-13	12.5	0	0
11	S11	13-14	13.5	0	0
11	S11	14-15	14.5	0	0
11	S11	15-16	15.5	0	0
11	S11	16-17	16.5	2	0
11	S11	17-18	17.5	0	0
11	S11	18-19	18.5	1	0
11	S11	19-20	19.5	0	0
11	S11	20-21	20.5	0	0
11	S11	21-22	21.5	0	0
11	S11	22-23	22.5	0	0
11	S11	23-24	23.5	1	0
11	S11	24-25	24.5	0	0
11	C11	0-0.5	0.25	81	88
11	C11	0.5-1	0.75	202	189
11	C11	1-1.5	1.25	79	117
11	C11	1.5-2	1.75	166	118
11	C11	2-2.5	2.25	121	50
11	C11	2.5-3	2.75	42	0
11	C11	3-3.5	3.25	9	9
11	C11	3.5-4	3.75	1	4
11	C11	4-4.5	4.25	0	0
11	C11	4.5-5	4.75	0	0
11	C11	5-6	5.5	0	0
11	C11	6-7	6.5	0	0
11	C11	7-8	7.5	0	0
11	C11	8-9	8.5	0	0
11	C11	9-10	9.5	0	0
11	C11	10-11	10.5	0	0
11	C11	11-12	11.5	0	0
11	C11	12-13	12.5	0	0
11	C11	13-14	13.5	0	0
11	C11	14-15	14.5	0	0
11	C11	15-16	15.5	0	0
11	C11	16-17	16.5	0	0
11	C11	17-18	17.5	0	0
11	C11	18-19	18.5	0	0
11	C11	19-20	19.5	0	0
11	C11	20-21	20.5	0	0
11	C11	21-22	21.5	0	0
11	C11	22-23	22.5	0	0
11	C11	23-24	23.5	0	0
11	C11	24-25	24.5	0	0
12	S12	0-0.5	0.25	2	0
12	S12	0.5-1	0.75	4	0
12	S12	1-1.5	1.25	7	57
12	S12	1.5-2	1.75	20	100
12	S12	2-2.5	2.25	26	135
12	S12	2.5-3	2.75	38	58
12	S12	3-3.5	3.25	52	24
12	S12	3.5-4	3.75	41	24
12	S12	4-4.5	4.25	55	27
12	S12	4.5-5	4.75	101	6
12	S12	5-6	5.5	136	43
12	S12	6-7	6.5	59	9
12	S12	7-8	7.5	57	5
12	S12	8-9	8.5	14	8
12	S12	9-10	9.5	14	14
12	S12	10-11	10.5	13	4
12	S12	11-12	11.5	2	0
12	S12	12-13	12.5	1	0
12	S12	13-14	13.5	0	0
12	S12	14-15	14.5	0	0
12	S12	15-16	15.5	0	0
12	S12	16-17	16.5	0	0
12	S12	17-18	17.5	0	0
12	S12	18-19	18.5	0	0
12	S12	19-20	19.5	0	0
12	S12	20-21	20.5	0	0
12	S12	21-22	21.5	0	0
12	S12	22-23	22.5	0	0
12	S12	23-24	23.5	0	0
12	S12	24-25	24.5	0	0
12	C12	0-0.5	0.25	188	75
12	C12	0.5-1	0.75	197	165
12	C12	1-1.5	1.25	66	76
12	C12	1.5-2	1.75	12	28
12	C12	2-2.5	2.25	0	0
12	C12	2.5-3	2.75	0	0
12	C12	3-3.5	3.25	0	0
12	C12	3.5-4	3.75	0	0
12	C12	4-4.5	4.25	0	0
12	C12	4.5-5	4.75	0	0
12	C12	5-6	5.5	0	0
12	C12	6-7	6.5	0	0
12	C12	7-8	7.5	0	0
12	C12	8-9	8.5	0	0
12	C12	9-10	9.5	0	0
12	C12	10-11	10.5	0	0
12	C12	11-12	11.5	0	0
12	C12	12-13	12.5	0	0
12	C12	13-14	13.5	0	0
12	C12	14-15	14.5	0	0
12	C12	15-16	15.5	0	0
12	C12	16-17	16.5	0	0
12	C12	17-18	17.5	0	0
12	C12	18-19	18.5	0	0
12	C12	19-20	19.5	0	0
12	C12	20-21	20.5	0	0
12	C12	21-22	21.5	0	0
12	C12	22-23	22.5	0	0
12	C12	23-24	23.5	0	0
12	C12	24-25	24.5	0	0

## Sheet: Quartiles
Plot.ID	DT	Type	avg	p25	p50	p75	p95	max
S1	Down	Seismic	3.95676	2.25	3.75	5.5	8.5	15.5
S1	Typha	Seismic	2.16118	1.25	1.75	2.75	6.5	9.5
C1	Down	Control	1.58154	0.75	1.75	2.25	3.25	5.5
C1	Typha	Control	0.746575	0.25	0.75	1.25	1.75	2.75
S2	Down	Seismic	4.06868	2	3.75	5.5	8.5	21.5
S2	Typha	Seismic	3.70789	1.25	2.75	4.75	9.5	16.5
C2	Down	Control	0.395833	0.25	0.25	0.75	0.75	1.75
C2	Typha	Control	0.581169	0.25	0.75	0.75	0.75	1.75
S3	Down	Seismic	2.50593	0.75	1.75	3.75	6.5	12.5
S3	Typha	Seismic	1.29032	0.75	1.25	1.75	3.25	5.5
C3	Down	Control	0.999049	0.25	0.75	1.25	2.25	3.75
C3	Typha	Control	1.45	1.25	1.25	1.75	2.025	2.25
S4	Down	Seismic	3.74191	1.75	3.25	4.75	9.5	23.5
S4	Typha	Seismic	2.88235	1.75	2.25	3.75	6.5	16.5
C4	Down	Control	0.795041	0.25	0.75	1.25	1.75	2.75
C4	Typha	Control	0.491245	0.25	0.25	0.75	0.85	1.75
S5	Down	Seismic	1.01471	0.25	0.75	1.25	3.75	4.75
S5	Typha	Seismic	1.81926	1.25	1.75	2.25	3.75	6.5
C5	Down	Control	0.862763	0.75	0.75	1.25	1.75	2.75
C5	Typha	Control	0.440763	0.25	0.25	0.75	0.75	1.75
S6	Down	Seismic	2.05421	1.25	1.75	2.75	4.75	15.5
S6	Typha	Seismic	1.30372	0.75	1.25	1.75	2.25	3.25
C6	Down	Control	0.618363	0.25	0.75	0.75	0.75	1.75
C6	Typha	Control	0.692029	0.25	0.75	0.75	1.25	1.75
S7	Down	Seismic	1.91096	0.75	1.75	2.25	4.75	9.5
S7	Typha	Seismic	1.08804	0.75	1.25	1.25	1.75	3.25
C7	Down	Control	0.58662	0.25	0.75	0.75	0.75	1.75
C7	Typha	Control	0.279412	0.25	0.25	0.25	0.75	0.75
S8	Down	Seismic	1.18575	0.75	0.75	1.75	2.25	3.25
S8	Typha	Seismic	1.34979	0.75	0.75	1.75	3.75	9.5
C8	Down	Control	0.395516	0.25	0.25	0.25	1.25	1.25
C8	Typha	Control	0.362903	0.25	0.25	0.25	0.75	1.25
S9	Down	Seismic	1.49444	0.75	1.25	2.25	3.25	5.5
S9	Typha	Seismic	2.00187	1.25	1.75	2.25	4.25	7.5
C9	Down	Control	0.558491	0.25	0.25	0.75	1.25	1.75
C9	Typha	Control	0.496988	0.25	0.25	0.75	0.75	1.25
S10	Down	Seismic	1.68764	0.75	1.25	2.25	4.25	7.5
S10	Typha	Seismic	1.80393	1.25	1.75	2.25	4.25	5.5
C10	Down	Control	0.539169	0.25	0.75	0.75	1.25	1.75
C10	Typha	Control	0.712003	0.25	0.75	0.75	1.75	2.25
S11	Down	Seismic	3.55452	1.75	3.25	4.75	6.5	23.5
S11	Typha	Seismic	1.29115	0.25	1.25	1.75	3.25	6.5
C11	Down	Control	1.4005	0.75	1.25	1.75	2.75	3.75
C11	Typha	Control	1.17087	0.75	1.25	1.75	2.25	3.75
S12	Down	Seismic	5.03037	3.75	4.75	5.5	8.5	12.5
S12	Typha	Seismic	3.10554	1.75	2.25	3.75	7.85	10.5
C12	Down	Control	0.644168	0.25	0.75	0.75	1.25	1.75
C12	Typha	Control	0.832849	0.75	0.75	1.25	1.75	1.75

## Sheet: Loft Tests
DropNo	Down	Typha	Epilobium	Circium	Solidago
1	38.12	33.22	23.3	37.79	12.49
2	36.15	16.16	31.41	14.84	12.5
3	31.87	20.87	32.85	29	7.72
4	27.28	34.8	28.03	33.12	10
5	29.13	23.91	34.34	30.12	10.16
6	12.84	34.75	23.31	79.31	18.94
7		18.4	26.19	23.91	10.1
8		27.37		24.85	8.94
9		29.38		23.37	9.68
10		24.37
